# Supplementary material for: “Green” Prussian Blue Analogues as Peroxidase Mimetics for Amperometric Sensing and Biosensing
Source: Biosensors (Basel). 2021 Jun 10;11(6):193. doi: 10.3390/bios11060193 (PMC8229941; doi:10.3390/bios11060193)
Supplement: Supplementary file 1 [file biosensors-11-00193-s001.zip]

Archive with 1 entries (1 files):
- biosensors-1224179-supplementary.pdf
